# Supplementary material for: Efficacy of Chitosan-Carboxylic Acid Hydrogels in Reducing and Chelating Iron for the Removal of Rust from Stone Surface
Source: Gels. 2024 May 22;10(6):359. doi: 10.3390/gels10060359 (PMC11202951; doi:10.3390/gels10060359)
Supplement: Supplementary file 1 [file gels-10-00359-s001.zip]

Archive with 1 entries (1 files):
- gels-2995113-supplementary.pdf
